# Supplementary material for: Comparison of axial length, anterior chamber depth and intraocular lens power between IOLMaster and ultrasound in normal, long and short eyes
Source: PLoS One. 2018 Mar 15;13(3):e0194273. doi: 10.1371/journal.pone.0194273 (PMC5854401; doi:10.1371/journal.pone.0194273)
Supplement: S1 Dataset — (XLSX) [file pone.0194273.s001.xlsx]

## Sheet: normal
		IOLMaster				Ultrasound
case number	age	AL	ACD	K1	K2	AL	ACD	IOLMaster IOLP	Ultrasound IOLP
1	77	24.11	2.8	42.78	43.16	24.09	2.65	18.94	19
2	61	22.34	2.68	44.82	45.86	22.51	2.87	21.86	21.27
3	80	22.21	2.59	47.6	50.45	22.45	2.66	17.69	16.81
4	70	22.26	2.08	45.86	46.04	22.33	2.63	21.42	21.18
5	79	23.69	2.98	43.27	43.83	23.66	3.25	19.53	19.62
6	70	23.89	2.85	43.77	44.76	24.12	2.99	18.06	17.36
7	76	22.18	2.06	44.12	45	22.29	2.42	23.32	22.94
8	67	22.81	3.53	45.24	46.49	22.79	3.59	19.63	19.7
9	55	23.71	3.33	44	44.64	23.73	3.72	18.56	18.49
10	86	24.47	3.52	48.56	49.13	24.52	3.9	10.22	10.06
11	80	22.92	2.79	45.36	46.23	23.1	3.14	19.34	18.74
12	76	22.66	2.65	44.35	44.88	22.72	2.71	21.61	21.41
13	83	23.46	2.58	43.44	44.53	23.44	2.66	19.74	19.8
14	75	22.8	3.28	45.61	46.62	22.81	3.72	19.36	19.33
15	73	22.76	2.96	45.98	47.47	22.91	3.32	18.76	18.25
16	71	23.24	2.54	42.24	42.4	23.33	2.9	22.36	22.08
17	75	23.31	2.98	42.78	43.32	23.39	3.02	21.3	21.05
18	65	22.34	2.78	44.47	44.7	22.39	2.92	22.74	22.56
19	63	22.29	2.73	44.94	45.73	22.37	3.3	22.04	21.76
20	47	22.75	2.87	44.06	44.88	22.82	3.04	21.48	21.24
21	76	24.4	3.14	41.77	42.94	24.44	3.32	18.81	18.69
22	88	22.52	2.19	45.92	47.74	22.48	2.39	19.46	19.6
23	88	23.12	2.18	42.56	43.27	23.13	2.49	22.06	22.03
24	70	22.73	2.31	45.12	46.42	22.77	2.33	20.01	19.88
25	82	22.32	2.51	44	45.3	22.31	2.49	22.73	22.76
26	85	22.46	2.22	45.3	47.54	22.57	2.49	20.16	19.78
27	79	24.26	2.8	41.93	43.49	24.17	3.1	18.8	19.07
28	76	23.43	3.37	45.18	45.86	23.55	3.64	18	17.61
29	57	22.47	2.49	44.29	46.17	22.61	2.83	21.54	21.06
30	81	23.25	2.75	43.44	44.82	23.32	3.25	20.24	20.01
31	59	23.56	3.76	43.32	43.6	23.53	3.96	20.04	20.13
32	68	22.17	2.52	43.89	44.35	22.3	2.67	23.86	23.41
33	80	23.64	2.51	43.32	43.89	23.67	2.58	19.62	19.53
34	45	24.52	3.8	44.23	44.82	24.58	4.09	15.85	15.67
35	65	23.09	3.02	43.95	45.36	23.21	3.28	20.14	19.74
36	72	23.13	2.86	45	45.67	23.25	3.26	19.2	18.8
37	63	23.51	3.62	42.24	42.56	23.56	3.81	21.42	21.27
38	62	22.74	2.27	45.12	46.23	22.84	2.66	20.09	19.75
39	84	23.38	2.59	44.35	45.06	23.22	2.66	19.14	19.65
40	76	23.42	2.93	41.62	43.21	23.49	3.19	21.69	21.47
41	77	24.49	2.96	43.1	44	24.44	3.34	17.13	17.27
42	73	24.01	2.82	44.06	45.49	23.94	3.1	17.08	17.3
43	84	22.74	2.35	44.18	46.62	22.81	2.55	20.42	20.18
44	76	24.08	3.51	46.81	47.54	24.2	3.53	13.86	13.48
45	76	22.41	2.28	44.35	45.73	22.53	2.74	21.97	21.55
46	59	23.49	2.32	43.55	44.53	23.55	2.73	19.58	19.39
47	58	22.46	2.79	46.49	46.75	22.55	3.27	19.93	19.61
48	49	23.59	3.5	43.05	44.04	23.67	3.22	19.85	19.6
49	76	23.44	2.65	41.87	42.46	23.56	2.64	21.91	21.54
50	81	22.03	2.76	46.23	47.6	22.1	2.85	21.1	20.85
51	73	24.29	3.32	41.26	41.62	24.32	3.5	20.19	20.11
52	75	22.66	2.56	45.61	45.86	22.73	3.01	20.29	20.05
53	66	22.88	3.07	44.82	45.73	22.93	3.04	20.1	19.93
54	20	24.66	3.84	42.03	46.11	24.88	3.88	16	15.36
55	80	22.28	2.99	46.68	47.6	22.33	3.47	19.94	19.76
56	84	24.22	3.24	44.29	45.18	24.34	3.46	16.49	16.13
57	67	22.46	2.66	45.06	46.42	22.46	2.63	20.97	20.97
58	70	22.74	3.41	44.08	45.36	22.8	3.38	21.22	21.02
59	75	22.8	3.08	44.12	44.96	22.79	3.08	21.23	21.26
60	83	22.74	3.32	45.12	45.3	22.8	3.19	20.64	20.44
61	60	22.94	3.28	43.66	43.89	23	3.37	21.65	21.46
62	89	23.85	2.94	42.99	44.29	23.77	2.84	18.93	19.18
63	79	23.03	2.62	45.73	46.55	22.91	2.31	18.56	18.96
64	54	22.92	3.31	43.83	44.23	22.9	3.51	21.42	21.49
65	80	22.36	2.3	44.29	44.58	22.29	2.57	22.84	23.08
66	49	23.12	3.36	43.89	44.64	23.12	3.73	20.5	20.5
67	67	24.23	3.33	42.29	42.72	24.24	3.18	19.13	19.1
68	48	22.8	3.15	43.89	45.36	22.89	2.33	21.13	20.83
69	30	22.15	2.09	44.18	44.7	22.2	2.38	23.56	23.39
70	83	22.05	2.31	43.27	45.73	21.97	2.62	23.85	24.13
71	81	22.68	2.23	43.89	44.18	22.76	2.44	22.21	21.95
72	73	22.14	2.33	44.62	45.98	22.18	2.43	22.61	22.47
73	71	22.27	2.67	44.58	46.5	22.35	2.63	21.87	21.59
74	80	23.15	2.17	43.77	45.06	23.12	2.37	20.22	20.32

## Sheet: long
		IOLMaster				Ultrasound
case number	age	AL	ACD	K1	K2	AL	ACD	IOLMaster IOLP	Ultrasound IOLP
1	58	34.91	4.02	43.95	45.73	34.7	3.98	-8.94	-8.58
2	78	28.9	4.07	44.7	45.67	28.86	4.02	3.47	3.56
3	63	25.57	3.57	43.05	44.29	25.6	3.57	14.31	14.23
4	51	25.77	3.41	40.32	41.77	25.77	3.71	16.93	16.93
5	55	29.59	3.92	42.88	44.47	29.45	3.96	4.12	4.42
6	53	29.8	3.45	45.49	46.23	29.45	3.48	0.4	1.18
7	57	33.93	3.47	45.81	45.86	33.52	3.5	-8.63	-7.89
8	50	25.44	3.15	44.18	45.49	25.49	3.14	13.24	13.08
9	75	27.75	3.37	44.94	45.55	27.7	2.89	6.19	6.32
10	84	30.49	3.05	40.23	41.72	30.55	2.77	6	5.89
11	54	26.92	3.38	44.82	46.3	26.95	3.54	7.94	7.86
12	28	25.96	3.99	42.35	42.83	25.78	4	14.52	15.04
13	81	25.44	3.25	42.35	42.67	25.44	3.33	16.13	16.13
14	55	26.32	3.67	45.55	46.23	26.29	3.7	9.19	9.28
15	53	29.81	3.4	45.92	47.47	29.73	3.22	-1.6	-1.42
16	78	25.39	3.49	41.77	44.12	25.51	2.76	15.75	15.39
17	63	25.55	3.53	40.32	40.81	25.5	3.68	18.12	18.26
18	69	27.03	3.17	42.51	46.11	27.06	3.3	9.37	9.29
19	74	25.04	3.2	42.35	43.21	25.05	3.37	16.82	16.8
20	52	25.43	3.62	45.67	46.3	25.41	3.73	11.78	11.84
21	56	26.55	3.65	46.42	48.08	26.64	3.77	6.58	6.31
22	58	25.15	3.58	46.3	46.62	25.22	3.63	11.93	11.75
23	78	27.94	3.57	46.94	48.49	28.06	3	1.93	1.61
24	72	25.69	3.35	45.49	46.23	25.58	3.1	11.13	11.47
25	43	26.85	3.61	42.45	42.88	26.78	3.46	12	12.19
26	57	26.98	3.34	40.27	40.47	26.94	3.2	14.53	14.63
27	58	27.12	3.61	46.75	48.49	26.78	3.75	4.35	5.34
28	43	27.24	4.06	41.93	42.19	27.25	4.13	11.77	11.74
29	45	28.02	3.5	45.49	46.17	27.93	3.46	4.65	4.88
30	62	27.54	2.99	43.21	44.94	27.54	3.54	8.36	8.36
31	45	29.42	3.74	45.24	46.3	29.35	3.81	1.39	1.55
32	74	26.31	3.45	45	46.62	26.36	3.64	9.33	9.18
33	54	31.06	3.8	41.01	41.46	31.16	3.87	4.57	4.38
34	74	27.53	2.98	46.3	46.87	27.85	3.42	4.8	3.95
35	63	34.58	4.52	41.01	42.67	34.34	4.53	-3.8	-3.38
36	67	30.55	3.75	43.32	43.77	30.47	3.35	2.32	2.48
37	45	26.71	4.01	44.76	45.55	26.7	3.85	9.09	9.12
38	52	33.29	2.93	44.7	45.06	33.21	3.05	-5.91	-5.76
39	47	27.41	3.79	44.18	45	27.36	4.11	7.98	8.11
40	49	31.84	3.57	43.72	44.58	31.96	3.62	-2.13	-2.37
41	42	26.9	3.43	43.6	44.76	26.86	3.58	9.89	10
42	78	31	3.46	45.61	45.79	30.89	3.53	-2.73	-2.49
43	68	30.39	3.26	41.62	43.66	30.39	3.57	3.93	3.93
44	73	27.33	2.89	45.61	47.34	27.32	3.04	5.5	5.53
45	75	28.03	3.31	44.12	45.24	28.12	2.68	6.29	6.07
46	63	26.18	3.48	43.55	44.35	26.34	3.49	12.18	11.73
47	73	29.49	3.89	44.47	45.36	29.53	4.1	2.53	2.44
48	62	28.12	4.15	45.06	46.81	28.16	3.73	4.24	4.14
49	39	29.23	3.52	41.36	42.45	29.04	3.66	7.34	7.75
50	69	26.13	4.32	43.83	45	26.17	4.42	11.72	11.61
51	61	31.81	3.74	44.06	44.35	31.77	3.75	-2.17	-2.09
52	68	27.72	3.56	42.51	42.67	27.68	3.77	9.89	9.99
53	41	28.94	4.17	43.99	45.18	28.92	4.27	4.26	4.3
54	65	27.26	3.03	43.05	45	27.2	3.13	9.14	9.3
55	50	26.86	3.48	43.89	44.88	26.88	3.66	9.72	9.67
56	63	26.52	3.14	42.51	44.35	26.57	3.27	11.9	11.77
57	53	26.25	3.85	42.67	43.55	26.27	3.83	13.06	13
58	62	30.49	3.86	45.67	46.75	30.34	3.86	-2.43	-2.09
59	57	29.14	3.7	46.17	47.67	29.06	3.64	0.2	0.39
60	64	26.92	3.22	43.89	44.35	27	3.29	9.91	9.7
61	66	26.87	3.22	48.63	51.61	26.85	2.61	0.79	0.85
62	62	26.15	3.87	44.06	44.76	26.03	4.17	11.67	12.02
63	42	31.27	4.14	42.61	45.24	30.91	4.03	0.35	1.05
64	70	26.25	3.21	45.18	46.3	26.27	3.25	9.6	9.54
65	56	26.7	3.29	42.56	43.21	26.67	3.28	12.12	12.2
66	60	33.79	3.44	42.67	44	33.62	3.5	-4.56	-4.26
67	56	28.73	3.53	41.98	42.4	28.65	3.51	8.06	8.24
68	64	27.58	3.84	43.32	44.26	27.38	3.96	8.64	9.15
69	83	26.64	2.7	44.88	46.11	26.51	2.59	8.82	9.19
70	43	25.98	3.43	43.05	45.12	26	3.76	12.58	12.52
71	65	34.97	3.75	41.93	43.38	34.97	3.81	-5.6	-5.6
72	79	30.25	2.73	43.77	45.98	30.11	2.95	0.96	1.25
73	49	26.56	3.89	44.23	45.92	26.63	3.96	9.62	9.42
74	59	33	3.4	44.53	46.17	32.92	3.79	-6.17	-6.02

## Sheet: short
		IOLMaster				Ultrasound
case number	age	AL	ACD	K1	K2	AL	ACD	IOLMaster IOLP	Ultrasound IOLP
1	74	21.72	2.31	45.61	46.11	21.64	2.32	23.47	23.77
2	54	21.79	2.83	43.83	44.12	21.85	2.43	25.37	25.15
3	78	21.79	2.8	45.92	46.55	21.88	3.28	22.78	22.45
4	68	21.88	2.86	47.8	50.07	21.92	2.79	19.04	18.89
5	74	21.73	2.08	45.12	47.34	21.84	2.68	23	22.6
6	23	21.92	3.19	41.82	43.66	22.01	3.31	26.29	25.97
7	80	21.8	2.49	46.94	48.15	21.81	2.25	21.19	21.16
8	76	21.9	2.25	44.53	45.3	22.04	2.29	23.91	23.41
9	59	21.48	2.44	46.49	46.87	21.64	2.26	23.46	22.81
10	68	21.45	2.15	44.64	48.35	21.67	2.21	23.81	22.92
11	73	21.45	2.4	47.6	48.63	21.46	2.39	21.81	21.76
12	64	21.28	2.46	46.17	46.55	21.36	2.62	24.67	24.34
13	75	20.24	2.18	43.38	46.11	20.29	2.32	31.03	30.81
14	84	21.31	2.66	42.61	43.27	21.33	2.58	28.63	28.56
15	61	20.64	2.2	49.13	49.63	20.7	2.26	23.8	23.53
16	78	21.22	2.84	48.15	48.42	21.39	3.04	22.56	21.84
17	58	21.42	2.68	45.36	46.11	21.51	2.91	24.86	24.39
18	70	21.56	2.12	45.92	46.55	21.6	2.29	23.63	23.48
19	76	21.56	2.48	46.49	47.74	21.67	2.67	22.6	22.19
20	71	20.54	2.08	43.95	46.75	20.56	2.69	29	28.92
21	88	20.65	2.03	49.63	50.3	20.64	2.18	23.05	23.09
22	64	21.94	2.32	45.06	45.42	21.98	2.27	23.39	23.25
23	68	21.69	2.68	45.73	46.04	21.81	2.92	23.55	23.11
24	58	21.8	3.1	46.23	46.62	21.85	3.23	22.52	22.34
25	63	21.48	2.18	47.74	48.42	21.48	2.26	21.72	21.72
26	72	21.97	2.33	46.11	46.55	22.23	2.39	22.01	21.08
27	76	21.68	2.61	45.49	46.04	21.66	2.52	23.73	23.8
28	66	21.54	2.94	47.6	48.21	21.46	2.47	21.74	22.03
29	76	21.98	2.32	45.06	45.49	22.08	2.35	23.2	22.85
30	80	20.96	3.18	44.41	46.62	21.14	3.78	27.01	26.26
31	62	21.1	2.96	45.92	46.55	21.24	3.14	25.57	24.99
32	64	20.74	2.1	45.73	47.4	20.8	2.18	26.71	26.45
33	68	21.55	2.12	43.77	45.73	21.6	2.4	25.37	25.18
34	65	21.2	3.12	45	45.3	21.35	3.53	26.45	25.85
35	74	21.48	2.44	45.98	46.23	21.65	2.68	24.17	23.44
36	64	21.98	2.89	46.55	47.07	22.18	2.32	21.41	20.69
37	73	21.9	2.22	45.3	46.3	22	2.79	22.88	22.52
38	49	21.15	2.25	45.49	45.92	21.32	2.2	25.99	25.3
39	81	21.37	3.45	45.36	47.4	21.43	3.83	24.28	24.03
40	64	21.76	2.13	44.35	45.49	21.91	2.4	24.41	23.86
41	76	21.86	2.71	46.87	47.2	21.89	2.73	21.58	21.47
42	53	21.82	2.18	41.77	44.53	22.01	2.37	26.19	25.51
43	66	21.03	2.04	46.42	46.75	21.2	2.14	25.44	24.73
44	68	21.99	2.96	46.36	47.07	22.04	3.17	21.5	21.32
45	79	21.96	2.48	45.61	46.81	22.06	2.69	22.19	21.83
46	53	21.43	2.33	43.55	43.83	21.57	2.39	27.28	26.49
47	63	21.84	2.27	44.45	45.73	21.97	2.47	23.92	23.45
48	66	21.95	2.43	46.04	46.49	22.11	2.58	22.16	21.58
49	69	21.96	2.2	45	46.36	22.07	2.27	22.81	22.41
50	65	20.85	2.39	41.72	44.06	21.05	2.57	30.53	29.72
51	69	20.72	1.97	47.01	48.77	20.82	2.16	25.23	24.78
52	68	21.58	2.08	46.62	46.75	21.65	2.32	23.03	22.77
53	76	21.25	2.11	46.04	46.87	21.29	2.21	24.68	24.51
54	75	21.61	2.13	44.35	46.04	21.72	2.23	24.64	24.24
55	79	20.48	2.1	46.36	48.28	20.71	2.17	26.98	25.95
56	57	21.7	2.24	45.18	45.61	21.86	2.3	24.08	23.5
57	64	21.46	2.35	46.04	49.49	21.58	2.58	22.2	21.76
58	61	21.18	2.28	46.36	47.27	21.34	2.37	24.53	23.87
59	58	21.21	2.25	45.86	47.2	21.34	2.26	24.75	24.22
60	82	21.98	2.52	44.41	44.88	22.19	2.68	23.93	23.19
61	45	21.35	2.17	46.94	47.8	21.47	2.32	23.15	22.65
62	75	21.85	2.24	44.58	45.36	21.88	2.37	24.02	23.91
63	48	21.54	2.12	44.18	44.82	21.57	2.16	25.69	25.58
64	51	20.91	2.39	44.12	45.3	21.18	2.95	28.17	27.06
65	50	19.21	2.33	45.86	49.27	19.44	2.44	33.01	31.78
66	62	20.64	2.85	45.55	47.54	20.61	3.14	27.17	27.31
67	67	21.93	2.17	46.94	47.47	22.04	2.23	21.12	20.72
68	73	21.56	2.27	45.92	47.54	21.85	2.49	23.05	21.98
69	63	21.53	2.27	48.08	48.91	21.56	2.18	21.01	20.89
70	65	21.76	3.03	46.68	46.87	21.97	3.32	22.26	21.49
71	68	21.4	2.52	45.36	46.55	21.39	2.66	24.67	24.71
72	75	21.63	2.13	45.98	46.3	21.71	2.45	23.48	23.18
73	79	21.96	2.48	45.61	46.81	22.06	2.69	22.19	21.83
74	53	21.43	2.38	43.55	43.83	21.57	2.39	27.28	26.49
75	63	21.84	2.27	43.45	45.73	21.97	2.47	24.49	24.03
76	66	21.45	2.12	45.12	46.62	21.62	2.49	24.57	23.83
77	65	20.85	2.39	41.72	44.06	21.05	2.57	30.53	29.72
78	69	20.72	1.97	47.01	48.77	20.82	2.16	25.23	24.78
